# Supplementary material for: Comparative Benefits and Risks Associated with Currently Authorized COVID-19 Vaccines
Source: Vaccines (Basel). 2022 Dec 1;10(12):2065. doi: 10.3390/vaccines10122065 (PMC9788423; doi:10.3390/vaccines10122065)
Supplement: Supplementary file 1 [file vaccines-10-02065-s001.zip]

Archive with 1 entries (1 files):
- vaccines-1954574-supplementary.pdf
